# Supplementary material for: Identification of a Gene Encoding a New Fungal Steroid 7-Hydroxylase and Its Functional Characterization in Pichia pastoris Yeast
Source: Int J Mol Sci. 2023 Dec 8;24(24):17256. doi: 10.3390/ijms242417256 (PMC10744122; doi:10.3390/ijms242417256)
Supplement: Supplementary file 1 [file ijms-24-17256-s001.zip]

Archive with 1 entries (1 files):
- ijms-2717216-supplementary.pdf
